# Supplementary material for: Intraoperative Hyperglycemia May Be Associated with an Increased Risk of Myocardial Injury after Non-Cardiac Surgery in Diabetic Patients
Source: J Clin Med. 2021 Nov 9;10(22):5219. doi: 10.3390/jcm10225219 (PMC8623971; doi:10.3390/jcm10225219)
Supplement: Supplementary file 1 [file jcm-10-05219-s001.zip]

Archive with 1 entries (1 files):
- jcm-1438518-supplementary.pdf
